# Supplementary material for: Gaps in Education: A Cross-Sectional Survey Study of Knowledge of Advanced Lifesaving Interventions among Canadian Lifeguards
Source: J Clin Med. 2024 Aug 7;13(16):4618. doi: 10.3390/jcm13164618 (PMC11354855; doi:10.3390/jcm13164618)
Supplement: Supplementary file 1 [file jcm-13-04618-s001.zip]

Archive with 1 entries (1 files):
- jcm-3148435-supplementary.pdf
